# Supplementary material for: Simulated Docking Predicts Putative Channels for the Transport of Long-Chain Fatty Acids in Vibrio cholerae
Source: Biomolecules. 2022 Sep 9;12(9):1269. doi: 10.3390/biom12091269 (PMC9496633; doi:10.3390/biom12091269)
Supplement: Supplementary file 1 [file biomolecules-12-01269-s001.zip]

Archive with 69 entries (67 files):
- biomolecules-1780725-supplementary.aux
- biomolecules-1780725-supplementary.log
- biomolecules-1780725-supplementary.out
- biomolecules-1780725-supplementary.pdf
- biomolecules-1780725-supplementary.synctex.gz
- biomolecules-1780725-supplementary.tex
- Definitions/
- Definitions/biomolecules-logo-eps-converted-to.pdf
- Definitions/biomolecules-logo.eps
- Definitions/biomolecules-logo.png
- Definitions/chicago2.bst
- Definitions/journalnames.tex
- Definitions/logo-ccby-eps-converted-to.pdf
- Definitions/logo-ccby.eps
- Definitions/logo-mdpi-eps-converted-to.pdf
- Definitions/logo-mdpi.eps
- Definitions/logo-orcid.pdf
- Definitions/logo-updates-eps-converted-to.pdf
- Definitions/logo-updates.eps
- Definitions/mdpi.bst
- Definitions/mdpi.cls
- images/
- images/1t16_dock_compare.png
- images/1t16_ecoli_residues.png
- images/AlphaFoldRMSD.png
- images/AutoDockGninaCompare.png
- images/AutoDock_GNINA_FA_Nodes_1t16.png
- images/FA_colors.png
- images/HD_1t16_dock_compare.png
- images/HD_1t16_dock_compare.tif
- images/HD_1t16_ecoli_residues.png
- images/HD_1t16_ecoli_residues.tif
- images/HD_compare_labels.png
- images/HD_FA_colors.png
- images/HD_FA_colors.tif
- images/HD_nodes_all.tif
- images/HD_nodes_vc.png
- images/HD_Node_Chart.tif
- images/HD_Node_Chart_VC.png
- images/HD_Node_Chart_vc.tif
- images/HD_node_verification.png
- images/HD_node_verification.tif
- images/HD_s3_layers.png
- images/HD_s3_layers.tif
- images/HD_structures.png
- images/HD_structures.tif
- images/HD_uptake_all.png
- images/HD_uptake_all.tif
- images/HD_vc1042_channel.png
- images/HD_vc1042_channel.tif
- images/HD_vc1043_channel.png
- images/HD_vc1043_channel.tif
- images/HD_vca0862_channel.png
- images/HD_vca0862_channel.tif
- images/HD_vca0862_surfaceS3.png
- images/HD_vca0862_surfaceS3.tif
- images/LPS_Structures.png
- images/nodes_vc.png
- images/Node_Chart_VC.png
- images/node_verification.png
- images/PLDDT.png
- images/RMSD.png
- images/s3_layers.png
- images/structures.png
- images/uptake_all.png
- images/vc1042_channel.png
- images/vc1043_channel.png
- images/vca0862_channel.png
- images/vca0862_surfaceS3.png
