# Supplementary material for: Simulated Docking Predicts Putative Channels for the Transport of Long-Chain Fatty Acids in Vibrio cholerae
Source: Biomolecules. 2022 Sep 9;12(9):1269. doi: 10.3390/biom12091269 (PMC9496633; doi:10.3390/biom12091269)
Supplement: Supplementary file 1 [file biomolecules-12-01269-s001.zip › biomolecules-1780725-supplementary.aux]

\relax 
\providecommand\hyper@newdestlabel[2]{}
\bibstyle{Definitions/mdpi}
\providecommand\HyperFirstAtBeginDocument{\AtBeginDocument}
\HyperFirstAtBeginDocument{\ifx\hyper@anchor\@undefined
\global\let\oldcontentsline\contentsline
\gdef\contentsline#1#2#3#4{\oldcontentsline{#1}{#2}{#3}}
\global\let\oldnewlabel\newlabel
\gdef\newlabel#1#2{\newlabelxx{#1}#2}
\gdef\newlabelxx#1#2#3#4#5#6{\oldnewlabel{#1}{{#2}{#3}}}
\AtEndDocument{\ifx\hyper@anchor\@undefined
\let\contentsline\oldcontentsline
\let\newlabel\oldnewlabel
\fi}
\fi}
\global\let\hyper@last\relax 
\gdef\HyperFirstAtBeginDocument#1{#1}
\providecommand\HyField@AuxAddToFields[1]{}
\providecommand\HyField@AuxAddToCoFields[2]{}
\providecommand*\new@tpo@label[2]{}
\providecommand \oddpage@label [2]{}
\newmarginnote{note.1.1}{{1}{10945661sp}}
\@writefile{toc}{\contentsline {section}{\numberline {1}Supplemental\nobreakspace  {}Material}{1}{section.1}\protected@file@percent }
\@writefile{lof}{\contentsline {figure}{\numberline {S1}{\ignorespaces I-TASSER folded structures. (A) the \textit  {E. coli b2344} 1T16 crystal strcuture compared to (B) \textit  {vc1042} (C), \textit  {vc1043}, and (D) \textit  {vca0862}. L3 and L4 loops are colored red and orange respectively, and the S3 kink is green for reference. (E-H) are views of the N-terminal hatch domain (blue) for \textit  {E. coli b2344}, \textit  {vc1042}, \textit  {vc1043}, and \textit  {vca0862} respectively\relax }}{1}{figure.caption.1}\protected@file@percent }
\providecommand*\caption@xref[2]{\@setref\relax\@undefined{#1}}
\newlabel{fig:structures}{{S1}{1}{I-TASSER folded structures. (A) the \textit {E. coli b2344} 1T16 crystal strcuture compared to (B) \textit {vc1042} (C), \textit {vc1043}, and (D) \textit {vca0862}. L3 and L4 loops are colored red and orange respectively, and the S3 kink is green for reference. (E-H) are views of the N-terminal hatch domain (blue) for \textit {E. coli b2344}, \textit {vc1042}, \textit {vc1043}, and \textit {vca0862} respectively\relax }{figure.caption.1}{}}
\@writefile{lof}{\contentsline {figure}{\numberline {S2}{\ignorespaces AlphaFold generated structures. The structures are colored by pLDDT scaling from 100 (blue) to 90 (white). Any residues that were below 90 were colored red. The only residues that had a pLDDT value of less than 80 were in the extracellular loops with the exception of ALA1 in homolog \textit  {vc1043} with a pLDDT of 78.75.\relax }}{2}{figure.caption.2}\protected@file@percent }
\newlabel{fig:PLDDT}{{S2}{2}{AlphaFold generated structures. The structures are colored by pLDDT scaling from 100 (blue) to 90 (white). Any residues that were below 90 were colored red. The only residues that had a pLDDT value of less than 80 were in the extracellular loops with the exception of ALA1 in homolog \textit {vc1043} with a pLDDT of 78.75.\relax }{figure.caption.2}{}}
\@writefile{lof}{\contentsline {figure}{\numberline {S3}{\ignorespaces Aligned backbone structures generated by I-TASSER (green) and AlphaFold (blue). The red line indicates the approximate location of the start of the extracellular loops.\relax }}{2}{figure.caption.3}\protected@file@percent }
\newlabel{fig:AlphaFold-ITASSER}{{S3}{2}{Aligned backbone structures generated by I-TASSER (green) and AlphaFold (blue). The red line indicates the approximate location of the start of the extracellular loops.\relax }{figure.caption.3}{}}
\@writefile{lof}{\contentsline {figure}{\numberline {S4}{\ignorespaces 2-D representations of constituents of the \textit  {V. cholerae} membranes\relax }}{3}{figure.caption.4}\protected@file@percent }
\newlabel{fig:membrane_structures}{{S4}{3}{2-D representations of constituents of the \textit {V. cholerae} membranes\relax }{figure.caption.4}{}}
\@writefile{lof}{\contentsline {figure}{\numberline {S5}{\ignorespaces RMSD of equilibrated systems over the 250 ns trajectory.\relax }}{4}{figure.caption.5}\protected@file@percent }
\newlabel{fig:RMSD}{{S5}{4}{RMSD of equilibrated systems over the 250 ns trajectory.\relax }{figure.caption.5}{}}
\@writefile{lof}{\contentsline {figure}{\numberline {S6}{\ignorespaces Surface view of FA transport channel entrance points (shown in purple) for (A) \textit  {b2344}, (B) \textit  {vc1042}, (C) \textit  {vc1043} FadL proteins after equilibration. The general protein surface is colored by secondary structure and the L3 and L4 loops are colored red and orange respectively. This perspective is opposite of the S3 kink.\relax }}{4}{figure.caption.6}\protected@file@percent }
\newlabel{fig:uptake_all}{{S6}{4}{Surface view of FA transport channel entrance points (shown in purple) for (A) \textit {b2344}, (B) \textit {vc1042}, (C) \textit {vc1043} FadL proteins after equilibration. The general protein surface is colored by secondary structure and the L3 and L4 loops are colored red and orange respectively. This perspective is opposite of the S3 kink.\relax }{figure.caption.6}{}}
\@writefile{lof}{\contentsline {figure}{\numberline {S7}{\ignorespaces Surface view of FA exterior pathway (shown in purple) for \textit  {vca0862} FadL protein after equilibration. The general protein surface is colored by secondary structure, the S3 kink is colored green, and the L3 and L4 loops are colored red and orange respectively.\relax }}{5}{figure.caption.7}\protected@file@percent }
\newlabel{fig:uptake_vca0862}{{S7}{5}{Surface view of FA exterior pathway (shown in purple) for \textit {vca0862} FadL protein after equilibration. The general protein surface is colored by secondary structure, the S3 kink is colored green, and the L3 and L4 loops are colored red and orange respectively.\relax }{figure.caption.7}{}}
\@writefile{lot}{\contentsline {table}{\numberline {S1}{\ignorespaces Fatty acids tested during docking\relax }}{5}{table.caption.8}\protected@file@percent }
\newlabel{tab:fa}{{S1}{5}{Fatty acids tested during docking\relax }{table.caption.8}{}}
\@writefile{lot}{\contentsline {table}{\numberline {S2}{\ignorespaces Ramachandran Z-Scores\relax }}{5}{table.caption.9}\protected@file@percent }
\newlabel{tab:ramachandran}{{S2}{5}{Ramachandran Z-Scores\relax }{table.caption.9}{}}
\@writefile{lot}{\contentsline {table}{\numberline {S3}{\ignorespaces RMSD of Initial I-TASSER and AlphaFold Backbone Structures.\relax }}{6}{table.caption.10}\protected@file@percent }
\newlabel{tab:AlphaFold-ITASSER-RMSD}{{S3}{6}{RMSD of Initial I-TASSER and AlphaFold Backbone Structures.\relax }{table.caption.10}{}}
\@writefile{lot}{\contentsline {table}{\numberline {S4}{\ignorespaces Best Conformation Energies (most negative) from Docking (energy units in kcal/mol).\relax }}{6}{table.caption.11}\protected@file@percent }
\newlabel{tab:lowest_energy}{{S4}{6}{Best Conformation Energies (most negative) from Docking (energy units in kcal/mol).\relax }{table.caption.11}{}}
\@writefile{lot}{\contentsline {table}{\numberline {S5}{\ignorespaces Overall Average Conformation Energy from Docking (energy units in kcal/mol).\relax }}{6}{table.caption.12}\protected@file@percent }
\newlabel{tab:average_energy}{{S5}{6}{Overall Average Conformation Energy from Docking (energy units in kcal/mol).\relax }{table.caption.12}{}}
\newlabel{LastPage}{{}{6}{}{page.6}{}}
\xdef\lastpage@lastpage{6}
\xdef\lastpage@lastpageHy{6}
\expandafter\ifx\csname c@page@totc\endcsname\relax\newcounter{page@totc}\fi\setcounter{page@totc}{7}
