# Supplementary material for: Simulated Docking Predicts Putative Channels for the Transport of Long-Chain Fatty Acids in Vibrio cholerae
Source: Biomolecules. 2022 Sep 9;12(9):1269. doi: 10.3390/biom12091269 (PMC9496633; doi:10.3390/biom12091269)
Supplement: Supplementary file 1 [file biomolecules-12-01269-s001.zip › biomolecules-1780725-supplementary.tex]

%  LaTeX support: latex@mdpi.com 
%  For support, please attach all files needed for compiling as well as the log file, and specify your operating system, LaTeX version, and LaTeX editor.

%=================================================================
\documentclass[biomolecules,article,accept,pdftex,moreauthors]{Definitions/mdpi} 
% For posting an early version of this manuscript as a preprint, you may use "preprints" as the journal and change "submit" to "accept". The document class line would be, e.g., \documentclass[preprints,article,accept,moreauthors,pdftex]{mdpi}. This is especially recommended for submission to arXiv, where line numbers should be removed before posting. For preprints.org, the editorial staff will make this change immediately prior to posting.

\usepackage{blindtext}
\usepackage{chemformula}
\usepackage{adjustbox}
\usepackage{graphics}
\usepackage{siunitx}
\usepackage{textgreek}
\usepackage{epstopdf}
\usepackage{xcolor}
\usepackage{soul}
%\epstopdfDeclareGraphicsRule{.tif}{png}{.png}{convert #1 \OutputFile}
\AppendGraphicsExtensions{.tif}

%--------------------
% Class Options:
%--------------------
%----------
%journal
%----------
% Choose between the following MDPI journals:
% acoustics, actuators, addictions, admsci, adolescents, aerospace, agriculture, agriengineering, agronomy, ai, algorithms, allergies, alloys, analytica, animals, antibiotics, antibodies, antioxidants, applbiosci, appliedchem, appliedmath, applmech, applmicrobiol, applnano, applsci, aquacj, architecture, arts, asc, asi, astronomy, atmosphere, atoms, audiolres, automation, axioms, bacteria, batteries, bdcc, behavsci, beverages, biochem, bioengineering, biologics, biology, biomass, biomechanics, biomed, biomedicines, biomedinformatics, biomimetics, biomolecules, biophysica, biosensors, biotech, birds, bloods, blsf, brainsci, breath, buildings, businesses, cancers, carbon, cardiogenetics, catalysts, cells, ceramics, challenges, chemengineering, chemistry, chemosensors, chemproc, children, chips, cimb, civileng, cleantechnol, climate, clinpract, clockssleep, cmd, coasts, coatings, colloids, colorants, commodities, compounds, computation, computers, condensedmatter, conservation, constrmater, cosmetics, covid, crops, cryptography, crystals, csmf, ctn, curroncol, currophthalmol, cyber, dairy, data, dentistry, dermato, dermatopathology, designs, diabetology, diagnostics, dietetics, digital, disabilities, diseases, diversity, dna, drones, dynamics, earth, ebj, ecologies, econometrics, economies, education, ejihpe, electricity, electrochem, electronicmat, electronics, encyclopedia, endocrines, energies, eng, engproc, ent, entomology, entropy, environments, environsciproc, epidemiologia, epigenomes, est, fermentation, fibers, fintech, fire, fishes, fluids, foods, forecasting, forensicsci, forests, foundations, fractalfract, fuels, futureinternet, futureparasites, futurepharmacol, futurephys, futuretransp, galaxies, games, gases, gastroent, gastrointestdisord, gels, genealogy, genes, geographies, geohazards, geomatics, geosciences, geotechnics, geriatrics, hazardousmatters, healthcare, hearts, hemato, heritage, highthroughput, histories, horticulturae, humanities, humans, hydrobiology, hydrogen, hydrology, hygiene, idr, ijerph, ijfs, ijgi, ijms, ijns, ijtm, ijtpp, immuno, informatics, information, infrastructures, inorganics, insects, instruments, inventions, iot, j, jal, jcdd, jcm, jcp, jcs, jdb, jeta, jfb, jfmk, jimaging, jintelligence, jlpea, jmmp, jmp, jmse, jne, jnt, jof, joitmc, jor, journalmedia, jox, jpm, jrfm, jsan, jtaer, jzbg, kidney, kidneydial, knowledge, land, languages, laws, life, liquids, literature, livers, logics, logistics, lubricants, lymphatics, machines, macromol, magnetism, magnetochemistry, make, marinedrugs, materials, materproc, mathematics, mca, measurements, medicina, medicines, medsci, membranes, merits, metabolites, metals, meteorology, methane, metrology, micro, microarrays, microbiolres, micromachines, microorganisms, microplastics, minerals, mining, modelling, molbank, molecules, mps, msf, mti, muscles, nanoenergyadv, nanomanufacturing, nanomaterials, ncrna, network, neuroglia, neurolint, neurosci, nitrogen, notspecified, nri, nursrep, nutraceuticals, nutrients, obesities, oceans, ohbm, onco, oncopathology, optics, oral, organics, organoids, osteology, oxygen, parasites, parasitologia, particles, pathogens, pathophysiology, pediatrrep, pharmaceuticals, pharmaceutics, pharmacoepidemiology, pharmacy, philosophies, photochem, photonics, phycology, physchem, physics, physiologia, plants, plasma, pollutants, polymers, polysaccharides, poultry, powders, preprints, proceedings, processes, prosthesis, proteomes, psf, psych, psychiatryint, psychoactives, publications, quantumrep, quaternary, qubs, radiation, reactions, recycling, regeneration, religions, remotesensing, reports, reprodmed, resources, rheumato, risks, robotics, ruminants, safety, sci, scipharm, seeds, sensors, separations, sexes, signals, sinusitis, skins, smartcities, sna, societies, socsci, software, soilsystems, solar, solids, sports, standards, stats, stresses, surfaces, surgeries, suschem, sustainability, symmetry, synbio, systems, taxonomy, technologies, telecom, test, textiles, thalassrep, thermo, tomography, tourismhosp, toxics, toxins, transplantology, transportation, traumacare, traumas, tropicalmed, universe, urbansci, uro, vaccines, vehicles, venereology, vetsci, vibration, viruses, vision, waste, water, wem, wevj, wind, women, world, youth, zoonoticdis 


%---------
% article
%---------
% The default type of manuscript is "article", but can be replaced by: 
% abstract, addendum, article, book, bookreview, briefreport, casereport, comment, commentary, communication, conferenceproceedings, correction, conferencereport, entry, expressionofconcern, extendedabstract, datadescriptor, editorial, essay, erratum, hypothesis, interestingimage, obituary, opinion, projectreport, reply, retraction, review, perspective, protocol, shortnote, studyprotocol, systematicreview, supfile, technicalnote, viewpoint, guidelines, registeredreport, tutorial
% supfile = supplementary materials

%----------
% submit
%----------
% The class option "submit" will be changed to "accept" by the Editorial Office when the paper is accepted. This will only make changes to the frontpage (e.g., the logo of the journal will get visible), the headings, and the copyright information. Also, line numbering will be removed. Journal info and pagination for accepted papers will also be assigned by the Editorial Office.

%------------------
% moreauthors
%------------------
% If there is only one author the class option oneauthor should be used. Otherwise use the class option moreauthors.

%---------
% pdftex
%---------
% The option pdftex is for use with pdfLaTeX. If eps figures are used, remove the option pdftex and use LaTeX and dvi2pdf.

%=================================================================
% MDPI internal commands

\firstpage{1} 
\makeatletter 
\setcounter{page}{\@firstpage} 
\makeatother
\pubvolume{12}
\issuenum{9}
\articlenumber{1269}
\pubyear{2022}
\copyrightyear{2022}
\externaleditor{Academic Editor: Laurent Soulère %MDPI: Please add Academic Editor.
}
\datereceived{4 June 2022} 
%\daterevised{} % Only for the journal Acoustics
\dateaccepted{1 September 2022} 
\datepublished{9 September 2022} 
%\datecorrected{} % Corrected papers include a "Corrected: XXX" date in the original paper.
%\dateretracted{} % Corrected papers include a "Retracted: XXX" date in the original paper.
\hreflink{https://doi.org/\linebreak 10.3390/biom12091269} % If needed use \linebreak
%\doinum{}
%------------------------------------------------------------------
% The following line should be uncommented if the LaTeX file is uploaded to arXiv.org
%\pdfoutput=1

%=================================================================
% Add packages and commands here. The following packages are loaded in our class file: fontenc, inputenc, calc, indentfirst, fancyhdr, graphicx, epstopdf, lastpage, ifthen, lineno, float, amsmath, setspace, enumitem, mathpazo, booktabs, titlesec, etoolbox, tabto, xcolor, soul, multirow, microtype, tikz, totcount, changepage, attrib, upgreek, cleveref, amsthm, hyphenat, natbib, hyperref, footmisc, url, geometry, newfloat, caption

%=================================================================
%% Please use the following mathematics environments: Theorem, Lemma, Corollary, Proposition, Characterization, Property, Problem, Example, ExamplesandDefinitions, Hypothesis, Remark, Definition, Notation, Assumption
%% For proofs, please use the proof environment (the amsthm package is loaded by the MDPI class).

%=================================================================
% Full title of the paper (Capitalized)
\Title{Simulated Docking Predicts Putative Channels for the Transport of Long-Chain Fatty Acids in \textit{Vibrio cholerae}}

% MDPI internal command: Title for citation in the left column
\TitleCitation{Simulated Docking Predicts Putative Channels for the Transport of Long-Chain Fatty Acids in \textit{Vibrio cholerae}}

% Author Orchid ID: enter ID or remove command
\newcommand{\orcidauthorA}{0000-0002-3797-3514} % Add \orcidA{} behind the author's name
\newcommand{\orcidauthorB}{0000-0002-0213-5975} % Add \orcidB{} behind the author's name
\newcommand{\orcidauthorC}{0000-0001-8419-9122} 

% Authors, for the paper (add full first names)
\Author{{Andrew Turgeson}%Please carefully check the accuracy of names and affiliations. Changes will not be possible after proofreading.
~$^{1,\dagger}$\orcidA{}, Lucas Morley~$^{2,\dagger}$, David Giles~$^{3,\dagger}$\orcidC{} and Bradley Harris~$^{1,}$*$^{,\dagger}$\orcidB{}}

%\longauthorlist{yes}

% MDPI internal command: Authors, for metadata in PDF
\AuthorNames{Andrew Turgeson, David Giles and Bradley Harris}

% MDPI internal command: Authors, for citation in the left column
\AuthorCitation{Turgeson, A.; Morley, L.; Giles, D.; Harris, B.}
% If this is a Chicago style journal: Lastname, Firstname, Firstname Lastname, and Firstname Lastname.

% Affiliations / Addresses (Add [1] after \address if there is only one affiliation.)
\address{%
$^{1}$ \quad  {Department} %MDPI: We change the order of Department and University please confirm.
 of Chemical Engineering, {University} of Tennessee at Chattanooga, Chattanooga, {TN 37403}%Please add zip code in the USA.
, USA\\
$^{2}$ \quad {Department} of Biological Sciences, {University} of Pittsburgh, Pittsburgh, {PA 15260}, USA \\
$^{3}$ \quad {Department} of Biology, Geology, and Environmental Science, {University} of Tennessee at Chattanooga,  \mbox{Chattanooga, TN 37403, USA}}

% Contact information of the corresponding author
\corres{Correspondence: bradley-harris@utc.edu; Tel.: +1-423-425-2209}

% Current address and/or shared authorship
%\firstnote{Current address: Affiliation 3.} 
\firstnote{These authors contributed equally to this work.}
% The commands \thirdnote{} till \eighthnote{} are available for further notes

%\simplesumm{} % Simple summary

%\conference{} % An extended version of a conference paper

% Abstract (Do not insert blank lines, i.e. \\) 


% Keywords


%%%%%%%%%%%%%%%%%%%%%%%%%%%%%%%%%%%%%%%%%%
\begin{document}

%%%%%%%%%%%%%%%%%%%%%%%%%%%%%%%%%%%%%%%%%%


%%%%%%%%%% Merge with supplemental materials %%%%%%%%%%
%%%%%%%%%% Prefix a "S" to all equations, figures, tables and reset the counter %%%%%%%%%%
\setcounter{equation}{0}
\setcounter{figure}{0}
\setcounter{table}{0}
\setcounter{page}{1}
\makeatletter
\renewcommand{\theequation}{S\arabic{equation}}
\renewcommand{\thetable}{S\arabic{table}}
\renewcommand{\thefigure}{S\arabic{figure}}
\renewcommand{\bibnumfmt}[1]{[S#1]}
\renewcommand{\citenumfont}[1]{S#1}
%%%%%%%%%% Prefix a "S" to all equations, figures, tables and reset the counter %%%%%%%%%%

\section{Supplemental~Material}

\begin{figure}[H]
%%\begin{fullwidth}
\includegraphics[width=\linewidth]{images/structures.png}
\caption{I-TASSER folded structures. (A) the \textit{E. coli b2344} 1T16 crystal strcuture compared to (B) \textit{vc1042} (C), \textit{vc1043}, and (D) \textit{vca0862}. L3 and L4 loops are colored red and orange respectively, and the S3 kink is green for reference. (E-H) are views of the N-terminal hatch domain (blue) for \textit{E. coli b2344}, \textit{vc1042}, \textit{vc1043}, and \textit{vca0862} respectively}
\label{fig:structures}
%%\end{fullwidth}
\end{figure}
\unskip

\begin{figure}[H]
%\begin{fullwidth}
\includegraphics[width=\linewidth]{images/PLDDT.png}
\caption{AlphaFold generated structures. The structures are colored by pLDDT scaling from 100 (blue) to 90 (white). Any residues that were below 90 were colored red. The only residues that had a pLDDT value of less than 80 were in the extracellular loops with the exception of ALA1 in homolog \textit{vc1043} with a pLDDT of 78.75.}
\label{fig:PLDDT}
%\end{fullwidth}
\end{figure}
\unskip

\begin{figure}[H]
%\begin{fullwidth}
\includegraphics[width=\linewidth]{images/AlphaFoldRMSD.png}
\caption{Aligned backbone structures generated by I-TASSER (green) and AlphaFold (blue). The  red line indicates the approximate location of the start of the extracellular loops.}
\label{fig:AlphaFold-ITASSER}
%\end{fullwidth}
\end{figure}
\unskip


\begin{figure}[H]
%\begin{fullwidth}
\includegraphics[width=\linewidth]{images/LPS_Structures.png}
\caption{2-D representations of constituents of the \textit{V. cholerae} membranes}
\label{fig:membrane_structures}
%\end{fullwidth}
\end{figure}
\unskip

\begin{figure}[H]
%\begin{fullwidth}
\includegraphics[width=\linewidth]{images/RMSD.png}
\caption{RMSD of equilibrated systems over the 250 ns trajectory.}
\label{fig:RMSD}
%\end{fullwidth}
\end{figure}
\unskip

\begin{figure}[H]
%\begin{fullwidth}
\includegraphics[width=\linewidth]{images/uptake_all.png}
\caption{Surface view of FA transport channel entrance points (shown in purple) for (A) \textit{b2344}, (B) \textit{vc1042}, (C) \textit{vc1043} FadL proteins after equilibration. The general protein surface is colored by secondary structure and the L3 and L4 loops are colored red and orange respectively. This perspective is opposite of the S3 kink.}
\label{fig:uptake_all}
%\end{fullwidth}
\end{figure}
\unskip


\begin{figure}[H]
%\begin{fullwidth}
\centering
\includegraphics[width=0.66\linewidth]{images/vca0862_surfaceS3.png}
\caption{Surface view of FA exterior pathway (shown in purple) for \textit{vca0862} FadL protein after equilibration. The general protein surface is colored by secondary structure, the S3 kink is colored green, and the L3 and L4 loops are colored red and orange respectively.}
\label{fig:uptake_vca0862}
%\end{fullwidth}
\end{figure}
\unskip


% Table generated by Excel2LaTeX from sheet 'Table'
% Table generated by Excel2LaTeX from sheet 'Table'
\begin{table}[H]
  \centering
  \caption{Fatty acids tested during docking}
    \begin{adjustwidth}{-\extralength}{0cm}
    \begin{tabular}{lcl}
    \toprule
    \textbf{Fatty Acid} & \textbf{Abbreviation} & \textbf{Biological Significance} \\
    \midrule
    \rowcolor[rgb]{ .906,  .902,  .902} Lauryldimethylamine oxide &  LDAO & Antimicrobial zwitterionic surfactant (C\textsubscript{14}H\textsubscript{31}NO)  \\
    Palmitoleic acid &  16:1 & A common component of bacterial lipids \\
    \rowcolor[rgb]{ .906,  .902,  .902} Linoleic acid &  18:2 & Found in VC membrane phospholipids and bile  \\
    α(alpha)-Linolenic acid &  18:3α & Found in microalgae, cyanobacteria, and fish  \\
    \rowcolor[rgb]{ .906,  .902,  .902} γ(gamma)-Linolenic acid &  18:3γ & An intermediate in the conversion of linoleic to arachidonic acid \\
    Dihomo-γ(gamma)-linolenic acid &  20:3 & Found in microalgae and fish  \\
    \rowcolor[rgb]{ .906,  .902,  .902} Arachidonic acid &  20:4 & Key cellular signaling molecule and inflammatory intermediate \\
    Eicosapentaenoic acid &  20:5 & Found in microalgae and fish  \\
    \rowcolor[rgb]{ .906,  .902,  .902} Tetraethylene glycol monooctyl ether &  C8E4 & A membrane solubilizing detergent ether (C\textsubscript{16}H\textsubscript{34}O\textsubscript{5}) \\
    Docosahexaenoic acid &  22:6 & Found in microalgae and fish \\
    \bottomrule
    \end{tabular}%
  \label{tab:fa}%
    \end{adjustwidth}
\end{table}%


% Table generated by Excel2LaTeX from sheet 'Table'
\begin{table}[H]
%  \centering
  \caption{Ramachandran Z-Scores}
    \begin{tabular}{lccc}
    \toprule
    ~~~~~~\textbf{Homolog}~~~~~~ & ~~~~~~\textbf{I-TASSER}~~~~~~ & ~~~~~~\textbf{AlphaFold}~~~~~~ & ~~~~~\textbf{I-TASSER Equilibrated}~~~~~ \\
    \midrule
   \textit{b2344} & $-$2.40 ± 0.37* &  & $-$1.87 ± 0.38 \\
    \textit{vc1042} & $-$1.23 ± 0.42 & 0.82 ± 0.42 & $-$2.40 ± 0.37 \\
    \textit{vc1043} & $-$2.04 ± 0.39 & 1.34 ± 0.44 & $-$1.97 ± 0.40 \\
    \textit{vca0862} & $-$3.85 ± 0.37 & 0.46 ± 0.41 & $-$1.80 ± 0.40 \\
    \bottomrule
%    \multicolumn{4}{}{} 
    \end{tabular}%
    
    \noindent{\footnotesize{* homolog \textit{b2344} was not computationally folded, but presented for reference.}}
  \label{tab:ramachandran}%
\end{table}%

\begin{table}[H]
%  \centering
  \caption{RMSD of Initial I-TASSER and AlphaFold Backbone Structures.}
    \begin{tabular}{lcc}
    \toprule
    ~~~~~~\textbf{Homolog}~~~~~~ & \textbf{RMSD} & ~~~~~~\textbf{RMSD Excluding EC Loops}~~~~~~ \\
    \midrule
    \textit{vc1042} & 3.0809 & 1.3701 \\
    \textit{vc1043} & 3.8402 & 1.2824 \\
    \textit{vca0862} & 1.8902 & 1.2421 \\
    \bottomrule
    \end{tabular}%
    
  \label{tab:AlphaFold-ITASSER-RMSD}%
\end{table}%

% Table generated by Excel2LaTeX from sheet 'Table'
\begin{table}[H]
  
  %\centering
  \caption{Best Conformation Energies (most negative) from Docking (energy units in kcal/mol).}
    
   
\begin{adjustwidth}{-\extralength}{0cm}
%\centering %% If there is a figure in wide page, please release command \centering
 \begin{tabular}{lcccccccccc}
    \toprule
    Homolog & LDAO  & 16:1  & 18:2  & 18:3α & 18:3γ & 20:3  & 20:4  & 20:5  & C8E4  & 22:6 \\
    \midrule
    \textit{b2344} 1T16 & $-$10.11 & $-$12.41 & $-$13.53 & $-$13.72 & $-$13.33 & $-$14.33 & $-$14.58 & $-$14.5 & $-$10.96 & $-$14.25 \\
    \textit{b2344} & $-$9.15 & $-$9.91 & $-$10.36 & $-$10.13 & $-$10.45 & $-$10.61 & $-$10.71 & $-$9.88 & $-$9.92 & $-$11.72 \\
    \textit{vc1042} & $-$8.81 & $-$10.37 & $-$10.12 & $-$9.9  & $-$10.28 & $-$11   & $-$11.44 & $-$10.55 & $-$9.55 & $-$11.24 \\
    \textit{vc1043} & $-$9.92 & $-$10.48 & $-$11.48 & $-$11.12 & $-$11.17 & $-$12.19 & $-$12.37 & $-$11.93 & $-$10.22 & $-$12.4 \\
    \textit{vca0862} & $-$9.28 & $-$10.95 & $-$10.62 & $-$9.93 & $-$10.36 & $-$10.84 & $-$10.32 & $-$9.96 & $-$9.57 & $-$10.95 \\
    \bottomrule
    \end{tabular}%
\end{adjustwidth}
  \label{tab:lowest_energy}%

\end{table}%


% Table generated by Excel2LaTeX from sheet 'Table'
\begin{table}[H]
  \centering
  \caption{Overall Average Conformation Energy from Docking (energy units in kcal/mol).}

    
\begin{adjustwidth}{-\extralength}{0cm}
%\centering %% If there is a figure in wide page, please release command \centering
\begin{tabular}{lcccccccccc}
    \toprule
    Homolog & LDAO  & 16:1  & 18:2  & 18:3α & 18:3γ & 20:3  & 20:4  & 20:5  & C8E4  & 22:6 \\
    \midrule
    \textit{b2344} 1T16 & $-$9.17 & $-$9.62 & $-$9.55 & $-$9.32 & $-$9.74 & $-$9.83 & $-$9.46 & $-$9.44 & $-$8.15 & $-$9.95 \\
    \textit{b2344} & $-$7.39 & $-$7.82 & $-$8.09 & $-$7.87 & $-$8.18 & $-$8.42 & $-$8.34 & $-$8.2  & $-$7.47 & $-$8.69 \\
    \textit{vc1042} & $-$7.86 & $-$8.33 & $-$8.56 & $-$8.36 & $-$8.62 & $-$9.01 & $-$8.77 & $-$8.7  & $-$7.77 & $-$9.24 \\
    \textit{vc1043} & $-$8.53 & $-$9.07 & $-$9.42 & $-$9.1  & $-$9.38 & $-$9.82 & $-$9.61 & $-$9.42 & $-$8.17 & $-$10.11 \\
    \textit{vca0862} & $-$7.57 & $-$7.81 & $-$7.97 & $-$7.6  & $-$7.94 & $-$8.22 & $-$7.94 & $-$7.83 & $-$7.14 & $-$8.21 \\
    \bottomrule
    \end{tabular}%
\end{adjustwidth}
  \label{tab:average_energy}%

\end{table}%


\end{document}
